# Supplementary material for: Predictive computational modeling to define effective treatment strategies for bone metastatic prostate cancer
Source: Sci Rep. 2016 Jul 14;6:29384. doi: 10.1038/srep29384 (PMC4944130; doi:10.1038/srep29384)
Supplement: Supplementary Table S1 [file srep29384-s5.xls]

## Sheet: Table S2 Legend
Supplementary Table S2. The effect of varying levels of TGFβ inhibitor efficacy on cell populations during normal bone remodeling. Data points are captured from Day 20 and Day 79. MSC= mesenchymal stromal cell, pOB= precursor osteoblast, aOB = adult osteoblast, pOC = precursor osteoclast, aOC = adult osteoclast

## Sheet: Table S2
Table S2
	Day 25								Day 75
0% TGFβi								0% TGFβi
Run Number	MSC	pOB	aOB	pOC	aOC	Bone		Run Number	MSC	pOB	aOB	pOC	aOC	Bone
1	0	12.8882	8.69667	14.8058	6.31233	7151.54		1	0	0	5.12048	0	0	7169.58
2	0	9.25633	6.83417	12.8058	3.19283	7169.85		2	0	0	4.48159	0	0	7212.96
3	0	14.1377	11.5143	15.8245	5.4415	7152.67		3	0	0	12.8012	0	0	7282.53
4	0	14.5387	11.4257	21.3042	6.25033	7140.64		4	0	0	8.96567	0	0	7219.34
5	0	30.4623	23.4918	39.6077	15.5832	7054.3		5	0	0	19.205	0	0	7130.28
6	0	17.7618	15.4608	20.818	9.12267	7128.1		6	0	0	12.1675	0	0	7197.99
7	0	18.3818	14.6218	23.3918	9.5785	7103.88		7	0	0	10.8857	0	0	7162.98
8	0	17.7793	13.7867	22.558	6.38567	7135.89		8	0	0	10.883	0	0	7212.82
9	0	17.134	14.1927	24.311	6.38483	7132.43		9	0	0	8.96084	0	0	7223.09
10	0	23.9572	19.778	28.5458	8.50017	7130.61		10	0	0	23.6829	0	0	7307.61
11	0	6.12717	4.663	9.478	3.1935	7166.12		11	0	0	3.20113	0	0	7184.08
12	0	6.1835	5.03467	10.1625	3.193	7168.59		12	0	0	3.2018	0	0	7181.2
13	0	1.76833	1.07917	3.495	3.19317	7160.88		13	0	0	1.92101	0	0	7159.3
14	0	17.6305	13.4327	21.4457	6.38767	7129.04		14	0	0	6.3996	0	0	7171.15
15	0	29.3613	22.3625	34.0358	14.8037	7083		15	0	0	19.8455	0	0	7132.22
16	0	12.0177	10.4342	14.0847	6.26067	7145.66		16	0	0	7.67922	0	0	7161.94
17	0	53.425	43.4378	52.4463	22.7858	7014.63		17	0	0	30.7314	0	0	7095.34
18	0	5.218	2.65483	6.6285	6.198	7161.82		18	0	0	1.28079	0	0	7097.82
19	0	17.678	15.4652	23.665	11.8817	7111.85		19	0	0	15.3679	0	0	7171.26
20	0	20.5487	17.9773	24.2743	12.8997	7109.11		20	0	0	23.6911	0	0	7189.43
21	0	25.8357	20.8158	31.7932	15.444	7064.09		21	0	0	20.7729	0	0	7107.77
22	0	17.1848	13.3913	21.643	6.3855	7130.02		22	0	0	6.40277	0	0	7176.22
23	0	35.4827	29.8588	46.932	15.4302	7073.4		23	0	0	23.6846	0	0	7242.47
24	0	20.1607	15.8822	25.5107	6.38783	7138.53		24	0	0	14.7234	0	0	7306.13
25	0	12.5552	11.1522	15.248	8.9915	7129.52		25	0	0	12.1623	0	0	7175.26
26	0	17.4933	15.8313	25.0832	9.58083	7119.34		26	0	0	15.3638	0	0	7272
27	0	21.0103	16.6703	27.9577	6.38783	7125.82		27	0	0	8.32161	0	0	7196.44
28	0	23.1442	19.3978	28.7753	17.5178	7059.91		28	0	0	20.4906	0	0	7065.91
29	0	32.0775	26.9695	41.0955	18.1702	7037.42		29	0	0	23.0445	0	0	7130.44
Average	0	19.0069	15.3901	23.7147	9.37395	7118.23		Average	0	0	12.9462	0	0	7183.98
STDEV	0	10.4571	8.68264	11.4969	5.16044	41.2507		STDEV	0	0	7.88504	0	0	60.2347
	Day 25								Day 75
80% TGFβi								80% TGFβi
Run Number	MSC	pOB	aOB	pOC	aOC	Bone		Run Number	MSC	pOB	aOB	pOC	aOC	Bone
1	0	7.28433	11.66	6.887	1.67633	7192.71		1	0	0	11.5207	0	0	7421.57
2	0	63.812	77.6392	50.746	6.1465	7149.02		2	0	0	50.5541	0	0	8150.18
3	0	14.8827	18.1688	17.8082	1.67633	7184.66		3	0	0	12.1598	0	0	7427.85
4	0	55.8877	67.321	50.8473	7.25867	7138.37		4	0	0	56.96	0	0	8190.27
5	0	37.8933	44.0957	34.2575	5.02833	7165.72		5	0	0	41.5987	0	0	7921.85
6	0	16.1502	23.3722	13.0678	2.79417	7184.91		6	0	0	28.802	0	0	7733.39
7	0	18.0573	23.7098	19.0377	2.79283	7179.11		7	0	0	24.3234	0	0	7650.36
8	0	11.6253	17.23	13.7607	1.676	7193.23		8	0	0	19.203	0	0	7583.21
9	0	22.4845	31.1707	21.2768	2.79483	7185.98		9	0	0	35.8414	0	0	7878.99
10	0	9.63517	13.501	13.205	2.23233	7178.59		10	0	0	16.6334	0	0	7417.78
11	0	7.16667	13.796	8.017	1.67533	7192.22		11	0	0	14.081	0	0	7450.7
12	0	17.0547	24.1563	17.661	2.23533	7188.16		12	0	0	21.1201	0	0	7599.9
13	0	13.3327	23.466	14.4167	1.117	7201.19		13	0	0	24.3221	0	0	7710.28
14	0	20.5735	27.428	20.5807	3.91067	7172.53		14	0	0	27.5186	0	0	7666.68
15	0	31.358	38.5458	27.3482	2.234	7184.42		15	0	0	32.6389	0	0	7838.02
16	0	38.1413	51.451	34.4262	5.02383	7162.51		16	0	0	36.4779	0	0	7871.5
17	0	18.4992	26.823	22.877	3.352	7175.35		17	0	0	33.9172	0	0	7784.59
18	0	48.3647	59.0423	41.3903	7.2605	7136.89		18	0	0	43.5184	0	0	7948.8
19	0	26.8547	32.0222	27.2578	3.91167	7168.02		19	0	0	25.5977	0	0	7650.52
20	0	37.5922	45.6308	36.7027	5.02667	7156.66		20	0	0	44.1603	0	0	7989.98
21	0	35.0765	46.7805	37.0453	7.26117	7136.58		21	0	0	39.0387	0	0	7832.48
22	0	5.589	8.91817	7.03033	0.5585	7196.14		22	0	0	7.68039	0	0	7356.11
23	0	39.4927	49.2935	37.5658	6.14283	7148.59		23	0	0	45.4334	0	0	7934.19
24	0	26.2575	38.8972	27.5385	4.4685	7165.97		24	0	0	35.2015	0	0	7834.25
25	0	3.58983	5.359	4.0065	0.558833	7199.1		25	0	0	7.04099	0	0	7345.01
26	0	51.0135	60.0382	47.8212	7.819	7129.98		26	0	0	54.3931	0	0	8089.66
27	0	50.5445	61.9605	42.984	7.26017	7145.08		27	0	0	56.9597	0	0	8206.43
28	0	12.7138	18.9263	13.8233	1.67567	7187.1		28	0	0	10.8785	0	0	7394.92
29	0	44.8617	53.702	40.317	5.58583	7149.6		29	0	0	41.6117	0	0	7933.53
Average	0	27.0962	34.9691	25.8518	3.83289	7170.63		Average	0	0	31.0064	0	0	7752.17
STDEV	0	16.8887	19.3791	14.0062	2.27205	21.3615		STDEV	0	0	15.0111	0	0	257.866
