# Supplementary material for: Predictive computational modeling to define effective treatment strategies for bone metastatic prostate cancer
Source: Sci Rep. 2016 Jul 14;6:29384. doi: 10.1038/srep29384 (PMC4944130; doi:10.1038/srep29384)
Supplement: Supplementary Table S2 [file srep29384-s6.xls]

## Sheet: Table S3 Legend
Supplementary Table S3. TGFβ inhibition of the PCa-BME was tested at varying doses, from 0-100% and applied at Day 80 (Post-treatment) or Day 1 (Pre-treatment) of the 250 day simulation. Numbers represent average cell number or bone (in μm) of 25 simulations at Day 100, at the peak of tumor growth rate with standard deviation, and at Day 250, at the end of simulation. PCa= prostate cancer, MSC= m…

## Sheet: Supplementary Table S3
Table S3
	Post-Treatment Day 100									Post-Treatment Day 250									Pre-Treatment Day 100									Pre-Treatment Day 250
0% TGFβi									0% TGFβi									0% TGFβi									0% TGFβi
Run Number	PCA	MSC	pOB	aOB	pOC	aOC	Bone		Run Number	PCA	MSC	pOB	aOB	pOC	aOC	Bone		Run Number	Pca	MSC	pOB	aOB	pOC	aOC	Bone		Run Number	Pca	MSC	pOB	aOB	pOC	aOC	Bone
1	13393.5	0.043826	582.997	815.216	713.856	36.4661	6791.42		1	29662.5	0.0994834	1262.22	2860.55	1658.83	15.4348	19145.5		1	13393.5	0.043826	582.997	815.216	713.856	36.4661	6791.42		1	29662.5	0.0994834	1262.22	2860.55	1658.83	15.4348	19145.5
2	13088.3	0.0473254	665.883	790.417	769.481	61.5189	6533.21		2	24004.4	0.0758207	1153	3947.12	1484.84	5.15881	20249.7		2	13088.3	0.0473254	665.883	790.417	769.481	61.5189	6533.21		2	24004.4	0.0758207	1153	3947.12	1484.84	5.15881	20249.7
3	10684.1	0.0368272	498.169	500.2	605.515	44.5767	6425.32		3	26250.3	0.0923179	1236.62	4343.49	1562.66	6.51175	17958		3	10684.1	0.0368272	498.169	500.2	605.515	44.5767	6425.32		3	26250.3	0.0923179	1236.62	4343.49	1562.66	6.51175	17958
4	6387	0.0203299	232.767	207.891	281.427	44.8214	6757.94		4	28873.2	0.0973171	1005.78	4638.12	1317.46	8.06382	17777.4		4	6387	0.0203299	232.767	207.891	281.427	44.8214	6757.94		4	28873.2	0.0973171	1005.78	4638.12	1317.46	8.06382	17777.4
5	10887.1	0.0326612	420.743	661.188	528.532	39.6299	6484.46		5	29754.6	0.108315	1182.83	4484.59	1556.18	15.9465	18102.4		5	10887.1	0.0326612	420.743	661.188	528.532	39.6299	6484.46		5	29754.6	0.108315	1182.83	4484.59	1556.18	15.9465	18102.4
6	6459.84	0.0214964	327.766	457.657	393.014	50.3881	7117.66		6	31365	0.108982	1019.89	4392.4	1313.46	9.975	17061.7		6	6459.84	0.0214964	327.766	457.657	393.014	50.3881	7117.66		6	31365	0.108982	1019.89	4392.4	1313.46	9.975	17061.7
7	5459.76	0.0191635	197.771	176.571	225.314	43.6312	6578.79		7	30469.4	0.100817	1330.34	4854.22	1723.78	6.87069	16512.9		7	5459.76	0.0191635	197.771	176.571	225.314	43.6312	6578.79		7	30469.4	0.100817	1330.34	4854.22	1723.78	6.87069	16512.9
8	12290.9	0.0458257	652.529	588.939	772.082	57.0235	6324.04		8	28918.3	0.0946509	981.858	2815.76	1240.53	13.2161	19679		8	12290.9	0.0458257	652.529	588.939	772.082	57.0235	6324.04		8	28918.3	0.0946509	981.858	2815.76	1240.53	13.2161	19679
9	9229.18	0.0303283	378.753	356.214	452.347	60.0128	6501.09		9	25556.5	0.0869855	446.252	2844.46	591.816	0	19354.5		9	9229.18	0.0303283	378.753	356.214	452.347	60.0128	6501.09		9	25556.5	0.0869855	446.252	2844.46	591.816	0	19354.5
10	10061.2	0.031828	372.511	483.588	455.658	42.5619	6752.82		10	25065.8	0.0786536	1233.93	2332.98	1620.23	15.6049	16988.7		10	10061.2	0.031828	372.511	483.588	455.658	42.5619	6752.82		10	25065.8	0.0786536	1233.93	2332.98	1620.23	15.6049	16988.7
11	7607.84	0.0273288	341.739	307.216	386.959	38.3974	6869.37		11	24233.2	0.0746542	1154	4019.38	1506.83	13.0152	17571.6		11	7607.84	0.0273288	341.739	307.216	386.959	38.3974	6869.37		11	24233.2	0.0746542	1154	4019.38	1506.83	13.0152	17571.6
12	2533.61	0.00916514	123.879	102.106	133.55	28.4234	7144.62		12	29454.1	0.0969838	950.497	4116.86	1233.61	4.04499	15885.9		12	2533.61	0.00916514	123.879	102.106	133.55	28.4234	7144.62		12	29454.1	0.0969838	950.497	4116.86	1233.61	4.04499	15885.9
13	10699	0.0381603	497.309	510.112	617.726	57.6836	6355.79		13	30488	0.0964839	825.648	3723.13	1025.08	2.16247	19887.7		13	10699	0.0381603	497.309	510.112	617.726	57.6836	6355.79		13	30488	0.0964839	825.648	3723.13	1025.08	2.16247	19887.7
14	6842.9	0.0243293	364.899	581.078	461.377	14.2981	7181.07		14	30157.4	0.107982	1146.64	4299.84	1554.19	11.9172	16711.7		14	6842.9	0.0243293	364.899	581.078	461.377	14.2981	7181.07		14	30157.4	0.107982	1146.64	4299.84	1554.19	11.9172	16711.7
15	9184.96	0.0334944	378.617	410.256	437.96	66.964	6504.35		15	31053.2	0.111148	1242.6	3725.81	1595.23	16.9193	17453.8		15	9184.96	0.0334944	378.617	410.256	437.96	66.964	6504.35		15	31053.2	0.111148	1242.6	3725.81	1595.23	16.9193	17453.8
16	8798.16	0.0303283	425.144	470.145	522.959	27.2071	6773.03		16	24549.1	0.0804866	863.261	2775.61	1080.57	0	15540.2		16	8798.16	0.0303283	425.144	470.145	522.959	27.2071	6773.03		16	24549.1	0.0804866	863.261	2775.61	1080.57	0	15540.2
17	10904.5	0.0334944	468.903	656.472	575.273	26.3613	7072.37		17	28555.8	0.0906516	1332.6	4313.34	1728.8	11.862	17750		17	10904.5	0.0334944	468.903	656.472	575.273	26.3613	7072.37		17	28555.8	0.0906516	1332.6	4313.34	1728.8	11.862	17750
18	8298.87	0.028162	414.197	433.547	500.522	24.8014	7069.24		18	29109.7	0.0989835	1217.79	3895.72	1558.47	10.2788	18677.4		18	8298.87	0.028162	414.197	433.547	500.522	24.8014	7069.24		18	29109.7	0.0989835	1217.79	3895.72	1558.47	10.2788	18677.4
19	12944.6	0.0434928	651.64	672.029	778.179	47.5782	6650.52		19	27871.4	0.0893184	1490.37	4811.86	1955.05	16.6844	17772.7		19	12944.6	0.0434928	651.64	672.029	778.179	47.5782	6650.52		19	27871.4	0.0893184	1490.37	4811.86	1955.05	16.6844	17772.7
20	4987.92	0.0154974	225.979	436.784	270.039	10.5461	7177.88		20	29792.4	0.101483	1244.01	4023.17	1661.69	16.1665	16819.6		20	4987.92	0.0154974	225.979	436.784	270.039	10.5461	7177.88		20	29792.4	0.101483	1244.01	4023.17	1661.69	16.1665	16819.6
21	7120.43	0.0241626	280.932	239.962	322.141	47.6829	6453.91		21	25694.4	0.0778204	1037.72	2685.3	1295.58	2.73221	17990.5		21	7120.43	0.0241626	280.932	239.962	322.141	47.6829	6453.91		21	25694.4	0.0778204	1037.72	2685.3	1295.58	2.73221	17990.5
22	7078.38	0.0234961	372.074	433.521	468.306	42.5972	6739.45		22	27520	0.0834861	970.179	4735.57	1311.53	4.52225	18525		22	7078.38	0.0234961	372.074	433.521	468.306	42.5972	6739.45		22	27520	0.0834861	970.179	4735.57	1311.53	4.52225	18525
23	5980.13	0.0229962	277.825	194.677	312.449	56.3169	6542.73		23	26545.9	0.0886519	1343.39	4743.34	1700.97	3.53274	17654.9		23	5980.13	0.0229962	277.825	194.677	312.449	56.3169	6542.73		23	26545.9	0.0886519	1343.39	4743.34	1700.97	3.53274	17654.9
24	12133.5	0.0446592	616.426	637.927	736.117	43.1935	6137.53		24	27292.4	0.0924846	915.882	3863.58	1187.53	4.82103	19239.7		24	12133.5	0.0446592	616.426	637.927	736.117	43.1935	6137.53		24	27292.4	0.0924846	915.882	3863.58	1187.53	4.82103	19239.7
Average	8877.32	0.0303491	407.061	463.488	488.366	42.1951	6705.77		Average	28009.9	0.0930817	1107.8	3885.26	1436.04	8.97673	17929.6		AVG.	8877.32	0.0303491	407.061	463.488	488.366	42.1951	6705.77		AVG.	28009.9	0.0930817	1107.8	3885.26	1436.04	8.97673	17929.6
STDEV	2898.14	0.0101721	150.191	192.935	182.528	14.6064	299.449		STDEV	2282.09	0.0108223	220.167	766.408	291.02	5.61803	1237.24		ST.DEV.	2898.14	0.0101721	150.191	192.935	182.528	14.6064	299.449		ST.DEV.	2282.09	0.0108223	220.167	766.408	291.02	5.61803	1237.24
20% TGFβi									20% TGFβi									20% TGFβi									20% TGFβi
1	12729.1	0.043826	634.717	820.176	762.147	18.1968	6891.64		1	19988.3	0.0698217	754.191	3281.52	1000.31	7.86219	18645.2		1	2795.27	0.00999833	146.145	277.848	180.958	5.53841	7428.92		1	25178.3	0.0794868	1201.89	4002.64	1554.89	2.989	14714.4
2	12494.6	0.0421596	636.378	785.018	765.787	51.049	6576.04		2	22017.6	0.070155	1421.3	4313.88	1875.32	2.9965	19829.9		2	1553.93	0.00399933	59.3808	114.305	76.7185	8.12831	7103.79		2	25934.8	0.0854858	1201.45	4510.01	1597.93	4.38544	13392
3	10312.2	0.0324946	521.268	506.712	612.84	51.3873	6377.42		3	27396.2	0.091818	1388.74	4755.85	1793.01	11.0033	17425.7		3	1990.73	0.00683219	72.9972	120.321	94.3173	13.0335	7184.75		3	22978.6	0.0741543	1545.04	4149.71	2035.55	5.4241	15037.6
4	5928.17	0.0178304	218.684	204.748	261.059	40.6634	6765.58		4	24692.9	0.0859857	1770.05	5024.05	2298.27	9.45326	16646.7		4	3664.52	0.0108315	148.172	270.259	175.267	25.7514	7183.8		4	27184	0.0849858	1248.47	4222.57	1551.85	7.52725	16851
5	10334.9	0.0338277	446.201	657.586	557.981	41.0013	6511.14		5	23556.6	0.0749875	943.395	4107.11	1257.07	1.01	18906.6		5	1252.28	0.00499917	126.39	97.5191	140.666	12.3483	7121.57		5	26690	0.0856524	1258.32	3983.09	1592.64	6.74054	14660.3
6	5880.07	0.0181636	327.156	465.731	404.33	34.8315	7186.38		6	22173.5	0.0773204	1166.79	4038.94	1510.79	1.68989	17021.9		6	222.048	0.000833194	19.4193	16.5199	22.7472	0	7334.7		6	17684.6	0.0553241	877.595	1923.84	1073.4	14.9738	8945.63
7	4958.75	0.0171638	220.432	180.582	246.16	34.0977	6631.79		7	23213	0.0823196	956.077	3771.97	1223.67	10.8299	18499.2		7	181.77	0.000333278	11.23	20.9147	13.4179	9.57824	7347.88		7	19203.1	0.0598234	1295.88	3950.56	1685.15	1.71805	11324.1
8	11665.7	0.0429928	644.635	586.727	759.146	42.3989	6379.02		8	22659.6	0.0769872	1275.93	4333.81	1667.25	9.73388	19963.3		8	3383.37	0.0114981	220.53	197.368	264.609	27.6474	7072.34		8	21790.8	0.0749875	1314.91	5167.01	1709.32	0	16631.7
9	8651.54	0.0294951	408.773	361.345	479.897	56.2111	6535.31		9	25032.9	0.0851525	1298.2	4485.05	1686.06	8.67839	18174.8		9	4662.96	0.0121646	216.243	396.227	273.251	18.2765	7053.58		9	22654.2	0.0756541	1072.7	4597.75	1354.9	10.8239	16365.1
10	9610.9	0.0266622	371.787	478.524	450.624	45.1391	6757.32		10	22376.4	0.0748209	1153.65	4209.95	1512.83	6.46226	18478.4		10	829.89	0.00266622	63.7547	101.099	65.6172	6.5869	7279.36		10	20553.9	0.071988	1782.58	4884.66	2377.39	7.29195	13886.5
11	7115.18	0.0226629	266.614	307.785	315.991	24.735	6921.2		11	21064.5	0.0633228	883.755	4385.83	1167.71	0	17739.5		11	2090.84	0.00549908	100.322	178.418	123.332	4.93618	7198.64		11	22859.7	0.0776537	1328.01	4863.79	1720.95	0.88252	12908.8
12	2263.58	0.00816531	105.849	105.674	116.794	19.5217	7183.23		12	22661.3	0.0724879	1478.38	4701.54	1973.9	14.0665	15691.5		12	2736.68	0.0089985	143.997	224.385	175.354	15.143	7212.81		12	17944.7	0.0614898	1593.98	4081.4	2131.39	1.33728	14425.3
13	10211.5	0.0351608	474.909	508.516	584.221	55.0213	6348.25		13	24823	0.0884853	1270.16	4481.27	1653.58	19.3501	18651.7		13	2017.28	0.00683219	96.3139	162.981	116.516	12.5517	7230.15		13	20829.7	0.0668222	1402.05	4086.94	1853.17	0	15493.6
14	6623.92	0.0224963	360.695	585.217	461.018	12.5606	7188.38		14	22119.5	0.0768205	1236.15	3315.61	1592.96	5.08482	16694.3		14	1358.95	0.00549908	66.6536	42.7825	66.118	15.6647	7123		14	22804.5	0.0753208	1648.3	4921.32	2139.72	1.7962	14657.2
15	8650.28	0.0274954	352.289	410.875	425.001	56.7289	6550.74		15	18338.5	0.0574904	858.723	4718.69	1191.89	15.8099	17295.3		15	3786.93	0.0128312	209.119	213.627	249.297	59.0428	6415.35		15	22484.5	0.0773204	1553.67	4828.5	2047.59	13.2043	16413.1
16	8394.89	0.0324946	515.544	483.403	630.12	32.032	6769.57		16	22746.1	0.0759873	1155.09	4401.77	1492.62	5.30478	18817.1		16	5956.09	0.0214964	364.482	363.072	436.852	43.0403	6725.27		16	22657.1	0.0731545	907.72	4585.02	1263.3	3.2043	17055.8
17	10558.8	0.0333278	488.831	660.924	610.3	31.8125	7034.52		17	21422.8	0.0731545	1558.59	4517.01	2084.64	33.4628	19251.2		17	490.707	0.00216631	29.2801	108.663	40.2425	4.74788	7352.38		17	22206	0.0706549	1124.27	3122.69	1394.68	7.01816	12091.7
18	8060.44	0.0263289	400.987	428.478	483.303	39.6052	6990.51		18	24287.2	0.0791535	1485.79	4226.37	1946.62	12.5016	18299.9		18	1767.09	0.00549908	117.91	123.796	130.695	23.6701	6941.01		18	21256.8	0.0646559	1198	5081.71	1574.76	0.684053	15160.6
19	12516.9	0.0408265	637.37	674.867	754.327	55.5112	6622.84		19	25577.8	0.0783203	1252.35	4580.42	1630.95	18.6166	17965.6		19	663.658	0.00183303	17.7274	91.7025	20.0503	6.16097	7257.29		19	22942.7	0.0711548	1357.68	4163.18	1738.55	3.24013	14347.7
20	4876.81	0.0149975	245.538	430.136	300.743	16.4208	7142.34		20	24565.8	0.0876521	1236.79	4040.6	1581.27	9.47342	16356.8		20	3077.65	0.0104983	149.813	266.059	176.278	10.9703	7326.74		20	20142.5	0.0713214	1015.97	3170.6	1325.31	6.98117	15214.7
21	6713.07	0.0218297	317.715	244.995	364.661	48.4046	6467.93		21	24094.6	0.0824863	1446.66	4534.48	1883.04	11.6506	18102.6		21	3444.56	0.0114981	169.955	153.973	211.748	22.4559	6963.52		21	22709.7	0.0769872	1616.21	4474.04	2093.33	6.75671	16140.2
22	6660.22	0.0196634	317.233	435.681	397.832	39.5191	6733.35		22	24727.2	0.0834861	1509.67	4989.92	2028.45	8.45142	16900.4		22	149.259	0.000666556	29.7859	56.7385	38.9022	2.29795	7362.3		22	21815.7	0.0726546	1301.31	3435.06	1632.47	5.68072	10804.2
23	5464.42	0.0216631	306.085	199.089	352.919	49.2435	6587.95		23	22157.3	0.0741543	1303.68	4858.01	1710.48	3.62573	16933.9		23	3118.82	0.0108315	144.582	184.827	172.175	35.913	6586.91		23	23780.9	0.0836527	1503.94	4700.61	1992.01	1.03866	14898.7
24	11607.8	0.0424929	615.701	625.747	733.437	36.4049	6196.71		24	22466.4	0.0786536	1115.49	4030.96	1451.34	3.64356	18988.1		24	608.903	0.00216631	53.8035	206.346	65.5309	0	7326.2		24	15762.5	0.0516581	819.006	2185.8	1021.79	16.4849	10717.2
Average	8428.49	0.0280925	409.808	464.522	492.943	38.8541	6722.88		Average	23090	0.0775426	1246.65	4337.69	1633.92	9.61505	17970		25	402.077	0.00133311	7.2288	16.5306	5.16947	1.76404	7294.77		25	22237.4	0.0706549	1180.13	3569.15	1484.01	6.69572	12112.4
STDEV	2829.25	0.00999518	153.341	191.787	185.159	13.2876	291.082		STDEV	1932.34	0.00789592	245.948	448.786	321.772	7.27601	1111.73		26	2663.45	0.00833194	110.859	112.638	125.104	13.9522	7266.9		26	20577.2	0.0674888	1110.66	3916.51	1480.36	2.76887	15055.6
																		27	469.252	0.00183303	23.3979	31.5662	28.0802	8.48959	7196.9		27	24750.3	0.0834861	1565.42	4207.7	1935.08	1.41243	13359.1
40% TGFβi									40% TGFβi									Average	2049.59	0.00673962	108.129	153.722	129.223	15.0996	7144.11		Average	22133.9	0.0727286	1297.23	4103.18	1680.05	5.22445	14172.8
1	12672.1	0.0426596	616.823	816.662	725.795	21.1416	6892.68		1	24690.2	0.0824863	1227.39	3749.4	1554.82	6.34444	19889.9		STDEV	1519.83	0.00503543	82.6245	101.553	100.132	13.8192	241.249		STDEV	2638.46	0.00883106	248.289	801.766	337.298	4.49289	2077.35
2	12425.6	0.0388269	615.277	787.776	741.965	48.269	6603.56		2	25916.2	0.0809865	1322.1	3676.65	1728.66	15.4313	19754.4
3	10240.3	0.0331611	518.008	501.311	624.797	45.9868	6417.88		3	24358.3	0.0833194	1429.78	4893.31	1880.49	9.75221	17417.7
4	6004.59	0.0208299	216.756	205.983	250.358	44.841	6751.17		4	24572.5	0.0896517	1065.24	4391.38	1391.61	4.95701	17485.6
5	10367.6	0.0311615	447.438	663.447	542.583	40.1565	6505.47		5	24545.3	0.0763206	1340.3	3917.91	1745.55	14.0718	18483.9
6	5923.08	0.0163306	330.548	467.189	398.323	47.5907	7137.85		6	21418.5	0.0729878	1227.53	5336.82	1631.95	7.3826	16121
7	4954.41	0.0168305	221.451	182.574	252.114	39.8564	6600.6		7	20382.1	0.0713214	1806.71	4754.01	2374.42	20.9265	16228.2
8	11786.9	0.0366606	566.283	573.191	678.984	58.1518	6315.61		8	20708.9	0.0709882	979.554	3422.18	1286.07	5.06732	17986.9
9	8662.51	0.0291618	380.051	359.248	441.623	50.3254	6575.63		9	23458.1	0.0876521	1435.6	3528.71	1848.41	10.144	18826.7
10	9578.55	0.0301616	412.99	489.386	506.045	38.1778	6786.96		10	25421.2	0.0871521	1271.61	4438.02	1605.05	8.92901	19992.1
11	7129.37	0.0233294	290.606	302.43	353.237	28.1588	6911.19		11	22494.6	0.0691551	1212.82	4346.72	1572.42	5.8077	17941.7
12	2229.19	0.00816531	94.5339	102.661	94.6604	19.977	7190.31		12	22737	0.0744876	1379.47	4485.33	1826.44	2.79103	16094
13	10293.2	0.0383269	500.72	511.215	595.851	53.8575	6366.73		13	23875.5	0.0729878	1173.35	4455.54	1499.77	14.7425	19558.2
14	6647.04	0.0244959	342.657	582.228	424.407	16.0162	7182.18		14	20783.6	0.0716547	1234.83	4418.64	1695.1	6.08982	16730
15	8606.78	0.0293284	406.389	423.299	476.886	53.6144	6569.22		15	23966.7	0.0848192	1501.16	4389.67	1918.51	0.174638	15963.3
16	8359.79	0.0291618	474.675	480.097	571.962	29.2333	6770.53		16	19677.8	0.0603233	817.473	3988.14	1097.68	4.80653	19033.9
17	10574.8	0.0343276	519.698	657.801	660	28.2301	7056.54		17	25267.5	0.0844859	1686.94	4527.23	2227.18	7.61456	18201.9
18	7771.59	0.025829	431.391	425.479	518.676	16.922	7118.45		18	26170.6	0.0866522	1334.07	3932	1747.18	9.66039	18405.8
19	12548	0.0429928	607.539	671.947	733.487	50.838	6603.56		19	20464.1	0.0686552	904	3278.02	1154.92	4.67089	19599.5
20	4914.35	0.0143309	228.122	431.097	268.244	16.5087	7148.8		20	18875.5	0.0603233	893.704	3223.9	1207.55	3.21163	14064
21	6697.48	0.0248292	273.818	243.947	317.879	43.2196	6481.43		21	25918.2	0.088152	1351.88	4539.28	1775.4	19.2566	17498.4
22	6649.21	0.0228295	360.378	432.739	454.76	38.4566	6763.17		22	21252.9	0.0718214	1098.21	3463.53	1355.5	4.96251	16387.8
23	5489.84	0.0216631	294.745	197.463	337.575	49.8574	6547.31		23	24139.6	0.0838194	1527.62	5085.83	1999.66	24.1011	17161.4
24	11317.2	0.0399933	599.74	635.981	719.167	31.6377	6191.53		24	23022.5	0.0816531	1346.49	4313.2	1737.84	10.0928	19756.6
Average	8410.15	0.0281411	406.276	464.381	487.057	37.9594	6728.68		Average	23088.2	0.0775773	1273.66	4189.81	1660.92	9.20788	17857.6
STDEV	2814.59	0.00926912	145.633	192	179.703	13.2047	296.085		STDEV	2167.3	0.00861632	239.948	571.669	315.893	6.05284	1561.96
60% TGFβi									60% TGFβi
1	12848.4	0.041993	584.942	813.329	723.778	24.9173	6864.83		1	22306.5	0.0774871	1273.27	4423.6	1697.89	24.2021	20439.7
2	12486.1	0.0416597	647.316	792.383	771.23	51.1556	6596.31		2	23829.1	0.082153	1701.2	4598.55	2237.19	12.0375	18999.7
3	10254.6	0.0336611	463.74	496.618	567.975	40.9573	6422.3		3	24746.3	0.0828195	1310.94	5084.45	1750.83	13.5389	18400.8
4	5991.34	0.0219963	237.605	205.188	274.919	39.908	6781.89		4	24314.3	0.0834861	1297.48	4849.55	1737.58	5.43993	17969.5
5	10322	0.0298284	426.669	657.925	537.1	39.6699	6518.22		5	24361.8	0.0783203	1446.16	4169.68	1844.23	12.7497	19512.6
6	5817.37	0.0143309	320.991	463.995	400.635	38.4086	7192.29		6	20334.5	0.0624896	1035.52	3866.25	1386.28	2.73004	16328.7
7	5060.75	0.0173304	179.699	174.647	201.68	37.7594	6613.69		7	21894.9	0.0793201	991.161	3746.6	1335.05	14.3318	17273.7
8	11833.7	0.0431595	649.323	586.593	769.916	53.8179	6332.18		8	18989.1	0.0591568	877.181	3594.3	1095.24	4.59923	17628.9
9	8649.76	0.029995	427.916	356.148	481.274	54.9295	6555.12		9	26094.9	0.0843193	1239.23	3996.21	1635.25	8.05416	18164.1
10	9661.05	0.0339943	424.333	485.235	510.734	42.0233	6772.39		10	23988.9	0.0846526	1312.21	4295.55	1734.75	7.07282	19670.5
11	7189.16	0.0216631	271.021	304.618	319.067	28.175	6908.09		11	23531.5	0.0811531	1318.53	3759.53	1690.64	8.57124	17301.5
12	2343.85	0.00783203	96.2515	103.269	105.124	24.5242	7157.29		12	19661.6	0.0589902	1363.08	4388.98	1837.76	10.0832	16619.5
13	10221.3	0.0389935	486.445	502.415	581.631	58.5836	6360.26		13	21703.9	0.0704883	1477.69	4853.95	1985.06	0.396767	18695.4
14	6628.18	0.0231628	373.444	582.637	476.783	16.72	7175.51		14	20995.6	0.0683219	854.164	3536.07	1127.01	4.67589	17582.4
15	8626.69	0.0278287	342.445	408.807	403.792	54.3038	6581.86		15	24401	0.0851525	1690.34	5122.11	2168.01	7.21863	17040.9
16	8281.02	0.0266622	463.757	489.373	575.572	24.6084	6804.05		16	20734.8	0.0696551	1042.9	3374.15	1305.86	10.9675	17497
17	10559.3	0.034161	512.466	661.084	616.478	25.4121	7061.37		17	19058.4	0.0689885	1150.25	3497.33	1496.19	7.83703	18862.6
18	7855.34	0.0249958	416.888	422.981	509.678	18.9593	7109.18		18	23485.1	0.0741543	1365.73	5320.05	1788.73	14.6487	16606.5
19	12432.5	0.0416597	587.918	680.038	699.466	45.264	6646.87		19	23592.5	0.0788202	1380.82	4546.29	1795.86	17.5902	18619.5
20	4828.76	0.0151641	240.919	437.054	293.87	12.6254	7172.13		20	23791.2	0.0828195	1214	4132.99	1591.85	7.15631	16514.6
21	6752.54	0.0246626	317.806	245.979	363.41	47.4024	6435.74		21	23783.2	0.0844859	1478.42	4822.21	1891.8	13.142	16844.6
22	6595.78	0.0219963	364.341	435.166	446.745	36.6706	6773.72		22	23963.3	0.0871521	1374.6	4661.48	1781.89	18.2358	17894.7
23	5518.22	0.0206632	314.17	202.706	361.91	60.4554	6524.79		23	24336.8	0.0844859	1486.54	4174.62	1979.43	16.9545	17364.2
24	11443.8	0.0386602	623.844	626.413	733.833	34.3913	6200.16		24	24394.5	0.088152	1560.41	4333.19	2032.82	13.177	17065.1
Average	8425.06	0.0281689	407.26	463.942	488.608	37.9851	6731.68		Average	22845.6	0.077376	1301.74	4297.82	1705.3	10.6421	17870.7
STDEV	2819.54	0.00984556	148.48	192.474	180.745	13.7327	297.841		STDEV	1960.89	0.00878789	225.046	553.267	296.436	5.55373	1091.48
80% TGFβi									80% TGFβi
1	12900	0.0406599	618.815	811.366	748.189	33.7707	6823.03		1	25923.1	0.0838194	1526.44	4688.49	2002.54	17.2043	18854.6
2	12356.6	0.0363273	631.591	784.501	773.238	47.6392	6617.62		2	21090.7	0.0753208	1377.83	3164.87	1746.75	13.3991	17978.1
3	10227.5	0.031828	513.595	505.981	604.346	48.5689	6409.35		3	24447.3	0.0758207	1555.93	4970.47	2016.85	10.3873	17133.9
4	5998.35	0.0213298	246.411	206.892	279.516	45.9783	6729.35		4	24359.8	0.07982	1814.39	5402.45	2333.03	19.787	16155.2
5	10265.8	0.0339943	470.54	661.791	571.686	38.3898	6517.69		5	21479.2	0.0726546	1554.4	3680.5	1975.62	12.5877	17799.9
6	5653.26	0.0159973	322.738	466.117	386.747	38.7607	7182.75		6	20767.7	0.0713214	1127.37	4085.02	1421.67	6.63423	16585.9
7	4970.46	0.0133311	171.328	175.39	199.05	33.1236	6639.01		7	20895.1	0.0639893	1363.54	5069.2	1890.46	13.1908	16790.9
8	11851.7	0.0454924	640.749	584.707	751.036	59.8184	6280.06		8	22592.1	0.0819863	882.391	4631.95	1214.14	5.13914	19311.6
9	8693.9	0.0283286	377.117	355.373	439.024	57.193	6530.35		9	22417.1	0.0814864	1361.87	4875	1770.05	0.752541	17955.3
10	9672.08	0.0313281	424.949	485.485	516.649	43.3254	6755.2		10	22505.6	0.076154	562.977	3295.86	662.248	0	18875.9
11	7063.09	0.0214964	286.516	315.821	347.258	23.8225	6928.13		11	25559.3	0.0831528	1323.18	5103.2	1784.33	14.4504	17076.9
12	2285.6	0.00966506	98.5632	101.212	105.657	21.4909	7179.09		12	24045.2	0.0768205	1381.84	4659.72	1800.59	4.46709	16161.5
13	10206.4	0.0353274	530.561	515.132	632.347	56.6714	6345.27		13	22337.6	0.076154	1228.69	4075.9	1621.86	15.4469	18479
14	6644.79	0.0229962	373.881	583.48	467.265	15.117	7186.43		14	19759.5	0.0629895	1316.29	4641.44	1752.2	12.0857	16986.7
15	8723.69	0.0298284	399.203	417.322	455.347	66.4329	6516.65		15	22928.9	0.07982	1275.3	4771.87	1589.89	9.52558	16656.1
16	8227.26	0.025829	441.957	482.365	544.908	21.8355	6804.56		16	24037.6	0.0739877	988.309	3946.66	1264.07	8.76287	17367.6
17	10344.6	0.0343276	498.678	655.32	607.508	26.4494	7069.08		17	23156.6	0.077987	1128.96	3704.14	1513.44	10.1325	19050.6
18	7811.1	0.0263289	385.075	424.198	484.926	19.3878	7107.64		18	19184.4	0.0648225	1083.94	3659.44	1371.5	9.13298	18465.2
19	12590.3	0.0441593	640.71	674.198	760.741	58.1021	6601.56		19	28533.9	0.0851525	1338.1	4297.3	1736.77	25.6537	18662.8
20	5022.87	0.0156641	267.205	421.215	307.585	18.1616	7150.47		20	24635.4	0.0868189	1546.34	4741.4	2035.43	22.9185	16202.8
21	6773.33	0.0201633	281.321	250.919	326.204	46.6966	6446.92		21	19674.6	0.0679887	1378.76	4458.2	1771.02	8.32361	17542.2
22	6719.6	0.022163	338.425	439.567	420.599	39.6987	6735.91		22	21120.4	0.073821	994.586	4127.67	1283.52	3.62023	19204.8
23	5345.76	0.0203299	300.847	203.322	330.275	48.7719	6601.03		23	25543.6	0.0903183	1702.15	4859.59	2236.43	13.3081	17461.8
24	11420.3	0.04016	624.746	640.506	727.152	41.4166	6160.45		24	22953.5	0.0849858	1306.45	4942.63	1681.79	10.3893	17922.9
Average	8407.01	0.027794	411.897	465.091	491.136	39.6093	6721.57		Average	22914.5	0.0769663	1296.67	4410.54	1686.51	11.1375	17695.1
STDEV	2829.05	0.00983261	153.784	191.421	187.032	14.7744	305.323		STDEV	2255.86	0.00728691	273.211	601.15	364.123	6.32176	1006.17
99% TGFβi									99% TGFβi
1	12572.5	0.0448259	617.2	826.91	734.309	10.5451	6947.93		1	14652	0.0556574	956.082	4307.8	1219.19	0.288285	20594.5
2	12142.9	0.0393268	683.426	796.688	825.343	20.6846	6769.22		2	14592	0.0481586	934.378	4604.78	1255.35	0.122813	18891.5
3	9972.53	0.0356607	550.794	505.507	623.077	14.5004	6553.8		3	14109.6	0.0443259	655.325	3472.24	827.173	0.0828195	18389.2
4	5600.14	0.0193301	223.975	216.213	260.88	14.9438	6941.6		4	13715.5	0.0431595	754.822	4218.33	1042.45	0.532745	15755.7
5	10177.3	0.0294951	505.087	685.94	599.177	16.4346	6638.48		5	12513	0.0409932	1273.55	2924.73	1622.46	0.246126	17551.6
6	5449.64	0.0148309	368.14	471.665	435.032	7.15397	7344.52		6	15213.4	0.0486586	966.184	3277.9	1250.6	0.205299	15735.8
7	4636.86	0.0123313	173.037	179.759	206.685	10.9857	6791.8		7	17244.2	0.0573238	1598.46	4413.37	2067.23	0.324613	15002.5
8	11468.4	0.04016	687.425	588.304	814.203	21.1173	6542.78		8	14526.6	0.0488252	1090.11	2575.16	1383.68	0.204466	17192.8
9	8240.08	0.0266622	415.185	368.676	474.15	18.5697	6814.9		9	14876	0.0454924	859.568	2813.75	1097.83	0.327779	17197.3
10	9471.81	0.0296617	431.177	489.009	503.6	18.1493	6922.85		10	13337.3	0.0458257	1098.96	3654.52	1493.2	0.409098	17188.5
11	6696.84	0.0216631	308.855	316.917	359.776	10.3619	7040.77		11	12560	0.0418264	874.775	3411.06	1185.72	0.0409932	16241.8
12	2113.35	0.00816531	147.678	107.626	144.42	9.86469	7256.45		12	12702.1	0.0413264	1008.27	3530.72	1316.52	0	15484
13	9894.44	0.0348275	557.538	517.508	647.464	23.2345	6576.37		13	14129.1	0.0424929	1024.72	3674.4	1306.75	0.124646	19394
14	6484.04	0.0211631	362.913	587.309	454.134	7.2203	7242.69		14	11602.5	0.0356607	661.775	3437.75	839.575	0	15275
15	8153.93	0.0254958	356.268	421.019	416.342	21.6349	6851.3		15	11856.2	0.0403266	692.359	3666.95	909.324	0.565072	15701.4
16	8163.66	0.0269955	486.66	489.487	595.893	14.6706	6865.2		16	13331.6	0.0433261	955.525	4123.69	1275.23	0.163973	16548.4
17	10098.2	0.0303283	516.247	664.945	638.946	11.8392	7129.49		17	12042.6	0.0423263	1051.37	3223.99	1354.3	0.124146	15432.5
18	7670.96	0.0249958	456.974	430.538	539.653	8.49842	7175.67		18	12441.9	0.0408265	733.296	2728.95	960.36	0	15288.8
19	12070.4	0.037827	631.931	691.426	746.79	17.2125	6825.67		19	12497.5	0.0399933	1155.55	3639.95	1486.42	0.936511	18664.2
20	4576.66	0.0158307	250.97	439.737	304.98	3.63789	7236.54		20	12917.6	0.0474921	1345.34	3417.9	1724.66	0	14552.9
21	6433.7	0.022163	344.383	247.604	378.024	13.9267	6658.02		21	17468.5	0.0586569	1200.19	4161.92	1536.37	0.287952	15996.8
22	6412.32	0.0199967	333.273	443.461	413.169	10.5981	6948.8		22	12737.3	0.0418264	639.92	4209.75	864.941	0	17368.8
23	5155.57	0.0216631	340.751	207.23	368.52	13.7554	6803.25		23	12094.1	0.0411598	1079.63	3653.06	1425.69	0.12298	15415.1
24	11289.4	0.0414931	678.916	644.149	796.478	15.0662	6316.87		24	16627.3	0.0543243	998.088	3658.8	1303.62	0.445426	15961.6
Average	8122.73	0.0268705	434.533	472.401	511.71	13.9419	6883.12		Average	13741.2	0.045416	983.678	3616.73	1281.19	0.231489	16701
STDEV	2821.82	0.0097844	160.054	194.235	193.688	5.0821	261.902		STDEV	1659.85	0.00595618	235.095	542.741	298.049	0.226485	1562.9
