# Supplementary material for: Predictive computational modeling to define effective treatment strategies for bone metastatic prostate cancer
Source: Sci Rep. 2016 Jul 14;6:29384. doi: 10.1038/srep29384 (PMC4944130; doi:10.1038/srep29384)
Supplement: Supplementary Table S3 [file srep29384-s7.xls]

## Sheet: Table S4 Legend
Supplementary Table S4. TGFβ inhibition of the PCa-BME was applied at Day 1 of the 250 day simulation (Pre-treatment), prior to tumor seeding, to a heterogeneous population of TRP (TGFB receptor and ligand producing), TR (receptor-expressing), and TN (negative for TGFB receptosr and ligands). Numbers represent average cell number or bone (in μm) of 25 simulations at Day 100 and at Day 250 (end of…

## Sheet: Supplementary Table S4
Table S4
	Day 100												Day 250
0% TGFβi												0% TGFβi
Run Number	TRP	TR	TP	TN	MSC	pOB	aOB	pOC	aOC	Bone		Run Number	TRP	TR	TP	TN	MSC	pOB	aOB	pOC	aOC	Bone
1	22751.4	421.528	67.6747	826.399	617.177	942.927	1761.61	1172.51	22.1736	6981.48		1	23944.7	324.82	148.455	1773.14	3918.93	929.528	3234.25	1182.71	10.9473	22314.2
2	21228.7	414.781	40.9852	2147.85	590.195	1012.16	1634.87	1232.44	40.6926	5904.26		2	25515.4	389.973	49.0505	4654.92	3975.95	1346.98	2588.19	1784.24	36.6269	19060.5
3	19348	627.473	155.99	1073.37	481.372	945.629	1398.04	1171.35	43.9398	6509.32		3	24329	596.739	299.545	4389.85	3738.5	815.726	3386.18	1076.59	9.13098	22398.9
4	20507.3	539.548	0	0	493.23	974.833	1580.49	1179.92	27.4544	6615.91		4	22432.2	488.509	0	0	3737.28	527.554	1784.67	638.6	1.81553	21254.6
5	19705.3	303.463	30.1001	3944.26	589.578	910.38	1556.99	1101.58	28.9778	6535.77		5	16235.8	248.357	49.0808	8966.77	4081.8	764.121	1911.9	925.79	3.09315	21578.5
6	19707.2	263.986	34.1721	2578.62	516.891	848.371	1448.14	1026.5	27.7297	6756.09		6	21954.3	263.771	61.4101	6460.94	4050.23	1109.06	2862.2	1495.58	29.5207	20490.6
7	20450.7	273.862	38.0222	1471.65	526.931	926.186	1574.79	1159.3	36.9517	6388.74		7	20553.1	258.799	65.2588	3839.38	4032.45	1174.4	2458.27	1471.68	6.28829	20984.3
8	21599.2	270.343	33.8075	3287.96	696.601	1054.81	2145.27	1318.08	21.817	6719.23		8	21407.6	239.755	55.6844	6863.23	4025.85	983.784	2504.69	1262.93	25.7452	22991.3
9	18936.7	323.031	55.8955	2712.25	540.531	1142.29	1854.57	1393.21	33.4304	6913.4		9	17600.3	318.892	163.35	7448.39	3937.65	917.915	2565.42	1119.39	0.183136	20109.4
10	22811.9	312.069	131.72	1790.87	680.267	1080.08	2096.04	1317.24	11.5231	6579.18		10	22954	303.611	254.954	4404.95	4243.31	515.758	2365.04	650.051	0	22301.2
11	19089.7	256.753	10.4461	2111.97	457.619	822.047	1288.84	988.484	25.4068	6461.33		11	20146.8	206.288	11.2621	5317.54	3868.24	1112.45	2645.73	1438.13	4.63289	20262.1
12	18427.6	609.63	515.566	2639.45	588.024	1025.05	1602.92	1243.51	42.1873	6673.55		12	18613	607.064	870.592	5161.42	3748.67	1139.28	4406.37	1552.29	19.1281	21237.3
13	18051.6	178.35	118.177	3335.11	549.166	982.977	1677.44	1181.31	43.6946	6493.47		13	19730.5	150.519	249.393	9714.64	3883.86	878.764	3461.77	1145.14	8.67039	21061.4
14	21673.1	252.53	1.83469	3981.42	747.184	1071.57	2568.42	1326.02	14.783	6709.11		14	19588.4	184.616	1	6917.41	4040.26	854.572	2486.47	1057.34	4.66506	24755.5
15	21926.8	268.097	94.0938	1300.1	603.929	957.49	1732.46	1182.92	21.885	6575.83		15	26511.6	232.876	124.171	2953.45	3979.18	678.81	3370.94	897.737	5.5769	21602.5
16	21036.6	581.179	220.206	1737.2	612.86	1014.81	1885.54	1251.74	15.9878	7014.61		16	22481	390.688	377.666	3896.82	3928.9	838.221	2954.1	1090.42	2.37544	23858
17	20321.8	789.865	283.198	1596.71	596.867	1112.19	1973.14	1375.46	31.3028	6784.95		17	22435.4	853.935	481.733	4058.43	3844.03	1263.32	3033.97	1649.4	22.8054	22342
18	20402.9	347.594	111.748	3479.59	595.053	951.394	1568.28	1179.41	25.6849	6687.35		18	21193.4	285.691	180.98	7678.17	4120.35	714.394	2841.32	929.611	2.43593	23933.5
19	19935.2	397.54	0	0	413.868	826.879	1120.89	996.789	39.1928	6353.8		19	27049.8	510.858	0	0	3910.14	915.043	2963.24	1120.51	2.65089	20778
20	20012.5	441.815	80.6977	878.849	546.207	919.427	1799.01	1151.19	27.026	6948.09		20	27043.4	422.691	205.5	2254.95	4026.27	760.154	2613.18	965.994	2.92668	22751.6
21	19160.1	603.279	0	2216.59	479.894	857.932	1397.26	1049.37	38.6694	6601.83		21	21928.6	600.429	0	4769.56	3965.37	764.078	2500.2	968.238	2.89785	21837.1
22	21362	455.174	0	0	480.567	889.248	1487.18	1075.89	24.5826	6536.27		22	25664.3	426.992	0	0	3915.65	977.21	2253.57	1196.45	0	22258
23	22959.4	236.625	35.9472	1890.35	629.631	933.439	1892.99	1160.2	21.1008	6428.95		23	24285.1	220.695	116.39	4247.3	4087.82	877.129	3332.44	1180.27	12.7519	22714.8
24	22498.4	418.616	99.4943	625.613	600.503	1077.37	2047.3	1363.28	18.096	6431.83		24	25753.4	478.315	224.677	2128.68	4020.04	869.951	3035.77	1108.41	15.2753	23045.7
Average	20579.3	399.464	89.9906	1901.09	568.089	969.979	1712.19	1191.57	28.5121	6608.52		Average	22473	375.203	166.256	4495.83	3961.7	905.342	2815	1162.81	9.58933	21913.4
STDEV	1417.17	155.976	115.907	1195.51	79.4206	89.8094	315.474	116.999	9.52775	240.282		STDEV	2973.08	170.515	198.406	2676.27	123.094	209.345	558.689	286.986	10.1971	1330.35
	Post-Treatment Day 100												Post-Treatment Day 250
80% TGFβi												80% TGFβi
Run Number	TRP	TR	TP	TN	MSC	pOB	aOB	pOC	aOC	Bone		Run Number	TRP	TR	TP	TN	MSC	pOB	aOB	pOC	aOC	Bone
1	17889.5	782.846	58.6236	5472.03	627.925	1071.81	2046.37	1294.83	23.1961	6774		1	10495.5	974.885	111.579	14638.4	3882.66	1126.81	2548.63	1446.62	10.1243	23720.5
2	21420.7	296.104	14.3529	1282.02	579.955	986.74	1750.06	1237.95	37.1296	6277.19		2	19135.5	1039.91	18.1295	6453.49	3657.2	1279.58	3683.77	1648.36	9.86102	21645.6
3	19776.1	1061.37	0	0	467.8	898.915	1443.16	1122.09	28.7142	6323.02		3	22446.7	3414.51	0	0	3316.36	1456.96	4387.67	1893.55	6.05166	19562.1
4	22973.4	455.497	19.023	574.014	677.468	1082.02	2021.02	1285.8	21.6582	6816.13		4	20042.5	789.792	47.096	1760.64	3769.03	993.621	3295.15	1289.07	3.07715	23038.3
5	22198.7	566.177	197.706	1165.08	643.276	964.168	1998.16	1172.04	25.5571	6885.12		5	18091.6	1788.81	616.777	6291.8	3869.24	1253.99	4100.34	1670.04	4.30978	21430.2
6	23765.6	391.22	52.8184	1514.1	656.963	952.767	1835.29	1155.69	26.8632	6799.31		6	19255.7	1065.54	87.7309	6175.31	3821.7	932.076	3577.23	1201.84	0.494751	23114.9
7	22870.7	157.159	35.6724	531.103	613.314	963.697	1505.75	1170.31	30.041	6282.13		7	22011.4	456.981	161.752	2673.95	3753.47	804.317	3297.84	1008.52	1.90135	22761.6
8	19387.1	758.232	7.67122	3350.97	648.989	954.304	1981.23	1176.53	16.4311	6889.37		8	12310.4	1401.27	17.1848	11607	3658.74	986.754	3916.82	1291.31	9.26112	22528.6
9	19312.7	317.035	83.9243	2162.8	548.563	939.418	1850.15	1178.87	40.4743	6459.37		9	17224.7	849.039	260.768	10467.6	3704.38	843.296	3463.58	1103.18	9.36761	21455.5
10	22342.1	343.247	159.2	1823.57	619.673	860.381	1734.11	1078.36	20.1823	6490.31		10	16463.8	581.436	382.757	8896.83	3831.07	1161.27	4216.6	1522.72	5.86869	21181
11	20493.7	635.191	27.9532	2297.85	620.858	1128.13	1741.94	1346.46	28.5139	6527.78		11	14274.7	2371.23	284.535	12136.7	4225.84	750.165	3660	994.601	9.64806	21091.9
12	20124.8	383.016	0	0	436.121	897.779	1221.69	1107.21	33.286	6446.72		12	23094.5	1177.91	0	0	3512.6	1389.47	3370.18	1770.43	11.0025	20113
13	20431.4	354.772	211.324	2059.21	657.888	1028.34	2267.54	1274.58	20.5749	7662.5		13	14810.1	931.516	749.11	10373.4	3851.66	1189.06	4099.61	1523.56	5.49675	21691.8
14	21025.6	212.702	49.5712	1964.72	572.665	962.907	1480.47	1151.72	31.6521	6723.74		14	17262.3	355.575	116.194	7442.01	3688.48	1049.02	1836.33	1249.12	13.1123	23125.5
15	19888.3	245.474	41.138	1730.88	550.839	951.567	1738.78	1206.33	32.4179	6847.17		15	17490.4	437.28	101.83	6694.36	3660.55	667.189	2986.1	851.214	2.01116	22402.3
16	21598	287.96	0	1611.08	588.432	1009.15	1888.27	1257.68	18.9587	6420.05		16	16810.6	665.619	0	5571.33	3573.12	910.228	2804.94	1108.66	12.7612	23071.7
17	22607.8	339.468	109.146	1952.38	661.11	977.37	1794.48	1171.16	18.8284	6676.71		17	15478.7	529.496	216.631	7433.21	3829.06	1458.19	4191.15	1825.14	10.3383	20930.8
18	19777.8	279.315	0	0	437.805	842.63	1240.36	1042.56	46.2131	6212.63		18	20894	651.147	0	0	3546.09	815.738	2746.63	1042.99	6.40393	19845.7
19	22822.9	275.935	78.5356	1897.2	737.698	1083.68	2650.02	1343.67	8.73771	6867.01		19	17320.8	853.807	292.247	9747.7	4107.07	730.235	3551.76	936.724	8.57624	22443.3
20	19905.3	220.561	26.7829	4224.68	605.541	990.028	1738.65	1216.52	30.6706	6512.58		20	12088.9	332.943	44.888	14017.9	3708.06	978.748	3169.12	1261.27	12.6791	22306.9
21	21094.5	502.829	13.9567	1921.21	590.283	1000.8	1934.06	1230.25	28.4538	6409.89		21	17486.2	974.343	29.6202	8906.82	3909.53	1050.14	3460.12	1363.48	7.91735	22063.3
22	18822	703.642	113.805	2826.73	574.74	1029.74	1903.78	1294.65	34.214	6722.08		22	13490.9	1849.08	327.152	13736.3	3740.44	850.764	3660.27	1095.51	11.3946	21662.9
23	23438.9	367.26	87.6899	1055.4	668.467	913.024	1874.55	1128.26	23.7895	6619.21		23	18489.1	814.172	154.627	5615.84	3782.09	933.574	3108.95	1181.15	10.5717	24784.9
24	20115.2	341.258	7.84169	904.43	435.962	818.148	1398.05	1018.88	33.0977	6648.91		24	20220.2	853.128	66.7424	5195.15	3519.38	1290.36	4287.58	1706.34	14.6691	20254.4
25	19708.8	751.449	37.6569	3746.59	631.222	1057.58	1879.41	1317.61	18.5509	6790.2		25	11173.1	1252.94	91.6697	13999.9	3801.66	708.619	3363.02	923.545	15.5627	23969
26	18080.1	350.488	190.189	1522.96	500.368	1191.19	1661.71	1485.63	43.3181	6893.94		26	17330.3	897.033	569.001	9000.73	3672.65	954.865	4031.61	1261.24	9.36711	21099.4
27	15557.9	640.799	0	0	341.691	870.734	1351.73	1069.23	36.3101	7078.22		27	20329	2085.43	0	0	3109.06	1257.27	4231.09	1712.36	8.69788	20922
28	20162.7	480.587	143.052	3401.89	633.241	1038.7	1947.57	1286.5	32.9053	6333.49		28	14425	725.259	345.29	8741.48	3745.9	1129.76	2565.82	1347.13	17.1378	23001.3
29	21143.3	535.924	679.459	474.047	608.81	1050.24	1916.71	1311.77	30.086	6266.11		29	20283.3	1259.3	2729	2468.29	3900.44	1176.1	3729.72	1531.05	13.9473	22680.2
Average	20646.1	449.57	84.3825	1774.72	584.057	983.308	1786.04	1211.49	28.3043	6643.27		Average	17249.3	1082.05	269.735	7242.97	3729.23	1038.9	3494.54	1336.58	9.02112	21996.5
STDEV	1841.98	212.375	131.219	1332.82	89.0678	86.655	302.828	104.818	8.45648	306.483		STDEV	3363.75	673.592	513.029	4491.93	213.273	225.201	612.371	295.854	4.20401	1265.88
	Pre-Treatment Day 100												Pre-Treatment Day 250
80% TGFβi												80% TGFβi
Run Number	TRP	TR	TP	TN	MSC	pOB	aOB	pOC	aOC	Bone		Run Number	TRP	TR	TP	TN	MSC	pOB	aOB	pOC	aOC	Bone
1	12548.4	2618.2	319.865	3590.72	461.104	815.344	1587.14	987.648	29.0717	6724.16		1	8168.76	4881.19	498.831	13343.5	3555.14	1021.81	2731.8	1265.72	11.293	21477.5
2	13581.7	2826.99	0	0	393.943	798.492	1481.54	1012.46	27.2923	6893.37		2	15241.4	9373.71	0	0	3288.73	1133.95	4128.69	1431.59	10.5176	20654.1
3	12408.1	3493.49	3.78487	4869.55	514.825	985.058	1824.01	1267.16	32.3338	5952.61		3	7083.83	5169.33	1	14108.2	3571.99	617.41	2145.98	768.257	3.16781	23164.6
4	14284.5	2146.6	0	0	340.367	857.153	1273.75	1026.57	55.866	6477.67		4	14909.4	9024.84	0	0	3286.66	1331.53	4150.2	1712.57	11.5697	19999.7
5	4567.08	0	0	0	64.4531	222.805	337.306	274.367	32.3761	6614.88		5	20925.5	0	0	0	2230.64	934.358	4434.64	1216.84	1.82303	18009.2
6	9008.26	692.432	119.721	11186	489.294	838.422	1459.92	1044.77	23.175	6371.54		6	5277.99	654.939	149.643	24127.9	3875.35	679.756	2558.37	869.858	8.46126	21335.2
7	13291.4	1589.58	29.6877	4673.54	450.392	908.64	1483.67	1119.24	24.3859	5976.76		7	8938.5	2199.95	57.8745	11575.2	3409.34	775.779	1762.67	937.098	7.28712	20113.3
8	13579.5	1714.69	0	0	346.316	765.752	1052.36	918.624	40.2018	6358.62		8	17612.3	7810.8	0	0	3039.28	1478.29	4095.27	1952.6	15.1146	19647.8
9	12330.3	2872.07	92.8655	3769.06	393.145	846.117	1548.33	1047.57	36.4581	6635.74		9	9965.04	5264.01	157.805	12046.1	3518.38	791.074	3489.71	1020.73	3.52291	21084.2
10	10066.2	2503.77	223.964	6034.6	462.19	928.066	1633.08	1138.24	29.7934	6880.77		10	6286.12	4387.4	342.948	21752.5	4023.72	704.479	1934.69	895.007	10.6889	21594.1
11	14161.1	1165.85	441.883	2074.19	411.567	835.598	1360.42	1006.87	29.2318	6697.53		11	12878	2914.34	933.042	10489.7	3330.54	879.214	3777.99	1184.17	6.96784	22581
12	196.793	0	0	0	11.0617	11.1316	101.64	14.8197	0	7649.39		12	19453.3	0	0	0	762.898	1145.25	2937.81	1448.94	5.50058	11338
13	13645.1	2121.32	0	0	343.648	789.863	1338.94	965.576	30.0305	6531.82		13	15325.8	8093.57	0	0	3185.9	904.641	3216.87	1169.54	6.33978	20936.5
14	13589.6	2909.49	1	1877.64	446.313	875.54	1906.71	1081.86	25.2478	6910.26		14	12580.3	6833.98	0	8184.43	3365.33	767.1	3592.92	1015.02	4.13881	23027.9
15	7930.45	587.162	12.1216	8519.53	349.232	690.916	1127.29	821.132	42.6146	6907.34		15	5630.64	973.203	13.7917	26065.1	3485.11	970.823	2186.61	1276.09	17.0983	19524.4
16	10485	1956.32	50.5889	9502.98	576.837	1056.13	2128.89	1313.83	9.23263	6667.66		16	5282.44	2953.98	45.9897	22778.7	3974.51	793.712	1975.43	1034.53	16.6087	23145.2
17	12276.2	2383.76	344.089	4140.95	432.872	881.182	1554.76	1111.2	36.0457	6485.33		17	8714.08	3531.21	497.515	9733.83	3336.82	907.386	2882.16	1188.44	5.90485	23022.7
18	11558.9	657.126	184.454	3337.34	352.29	842.416	1204.1	1040.45	34.4388	6341.28		18	9273.29	1161.78	308.487	10559.3	2900.62	1012.18	2042.92	1242.04	14.5661	20406.6
19	1989.06	0	0	0	26.6757	111.953	80.5677	124.367	12.4919	7088.75		19	18600.5	0	0	0	1851.06	1501.89	5544.78	2023.96	11.943	15358
20	10920.1	1695.95	16.866	3536.61	307.616	687.792	1083.48	840.045	56.1431	6069.69		20	6888.43	1955.46	39.8849	7236.77	2989.36	1053	2051.79	1245.06	9.99733	22531.1
21	14596.9	1950.15	8.72238	2717.13	407.405	831.919	1438.52	1014	37.2521	6660.73		21	10763.7	3818.11	7.70505	10374.8	3246.96	999.903	2884.8	1222.33	6.49642	22016
22	7857.06	666.316	0	0	200.78	424.013	788.903	542.996	10.0557	7107.46		22	20182.2	5431.2	0	0	2683.8	1500.43	4684.75	1910.57	8.36677	17729.5
23	11485.5	3110.6	120.944	5348.81	437.919	847.338	1482.69	1027.17	23.8695	6517.49		23	7285.74	4731.14	221.284	15615.2	3387.49	1037.7	2711.9	1336.39	12.5514	21986.3
24	12189.8	1838.92	671.778	2002.46	387.181	776.377	1348.64	919.182	18.6034	6769.43		24	10630.2	3543.94	1404.94	8892.13	3396.39	884.017	3949.77	1155.01	5.86252	22175.6
25	15224.8	2356.28	0	0	424.677	843.64	1598.81	1040.39	22.5774	6612.29		25	15474.7	8926.61	0	0	3442.2	1342.83	4470.81	1718.97	11.9552	20914.7
26	11668.6	2765.24	96.4219	5671.74	523.693	955.182	1701.33	1146.49	23.4414	6842		26	7852.07	4272.19	106.249	13059.9	3374.78	745.404	3653.29	989.193	0	22653.5
Average	10978.5	1793.16	105.337	3186.65	367.531	747.186	1304.88	917.194	28.5473	6644.02		Average	11585.6	4150.26	184.115	9228.58	3173.58	996.689	3230.64	1278.1	8.75937	20631.8
STDEV	3782.68	1029.79	168.973	3186.56	144.512	261.06	502.427	323.704	12.858	365.004		STDEV	4976.19	2899.86	333.889	8323.86	680.475	256.501	1016.35	338.918	4.5223	2658.84
